# Supplementary material for: ﻿Surveying lichen diversity in forests: A comparison of expert mapping and eDNA metabarcoding of bark surfaces
Source: MycoKeys. 2024 Jun 21;106:153–72. doi: 10.3897/mycokeys.106.117540 (PMC11214015; doi:10.3897/mycokeys.106.117540)
Supplement: Supplementary material 1 — List of all species found in this study [file mycokeys-106-153-s001.csv]

Genus	Species	num_of_plots_eDNA	num_of_plots_flor	in_eDNA	in_floristic	assignable_by_unite	old_genus_name	old_species_name
Absconditella	pauxilla	2	0	yes	no	no
Agonimia	allobata	0	6	no	yes	no
Amandinea	punctata	12	3	yes	yes	yes
Anisomeridium	polypori	5	18	yes	yes	no	Anisomeridium	nyssaegenum
Arthonia	didyma	22	14	yes	yes	no
Arthonia	mediella	1	0	yes	no	no
Arthonia	radiata	0	30	no	yes	no
Athallia	cerinella	2	0	yes	no	yes	Caloplaca	cerinella
Athallia	cerinelloides	0	1	no	yes	no	Caloplaca	cerinelloides
Athallia	holocarpa	0	4	no	yes	no	Caloplaca	holocarpa
Athelia	arachnoidea	4	0	yes	no	yes
Athelia	epiphylla	3	0	yes	no	yes
Bacidia	rubella	1	0	yes	no	yes
Bacidia	schadeana	8	0	yes	no	no	Scoliciosporum	schadeanum
Bacidina	arnoldiana	9	6	yes	yes	no
Bacidina	assulata	57	0	yes	no	yes	Bacidina	mendax
Bacidina	chloroticula	22	0	yes	no	no
Bacidina	flavoleprosa	3	0	yes	no	no
Bacidina	inundata	0	1	no	yes	no	Bacidina	delicata
Bacidina	modesta	16	39	yes	yes	no	Bacidina	arnoldiana
Bacidina	neosquamulosa	2	0	yes	no	yes
Biatora	alba	7	0	yes	no	yes	Lecidella	albida
Biatora	amylacea	3	0	yes	no	no
Biatora	phaeostigma	8	0	yes	no	no	Lecanora	phaeostigma
Bryostigma	lapidicola	1	0	yes	no	no	Bryostigma	muscigenum
Buellia	griseovirens	57	24	yes	yes	yes
Calicium	episcalare	2	0	yes	no	no	Calicium	episcalaris
Calicium	glaucellum	1	0	yes	no	yes
Caloplaca	ulcerosa	1	0	yes	no	no	NA	NA
Caloplaca	obscurella	2	1	yes	yes	yes
Caloplaca	turkuensis	1	0	yes	no	yes
Candelariella	efflorescens	8	0	yes	no	no
Candelariella	reflexa	0	6	no	yes	no
Candelariella	vitellina	2	0	yes	no	yes
Candelariella	xanthostigma	17	16	yes	yes	no
Catillaria	croatica	55	0	yes	no	yes	Lecania	croatica
Catillaria	nigroclavata	4	0	yes	no	yes
Chaenotheca	chrysocephala	2	6	yes	yes	yes
Chaenotheca	ferruginea	9	10	yes	yes	yes
Chaenotheca	stemonea	0	3	no	yes	no
Chaenotheca	trichialis	2	4	yes	yes	no
Chaenotheca	xyloxena	1	0	yes	no	yes
Chaenothecopsis	pusilla	4	0	yes	no	no
Chromatochlamys	vezdae	1	0	yes	no	no	Thelenella	vezdae
Chrysothrix	fagicola	2	0	yes	no	no
Cladonia	coniocraea	0	69	no	yes	no
Cladonia	digitata	5	20	yes	yes	no
Cladonia	fimbriata	4	10	yes	yes	no
Cladonia	floerkeana	1	0	yes	no	no
Cladonia	macilenta	0	4	no	yes	no
Cladonia	ochrochlora	5	0	yes	no	no
Cliostomum	griffithii	0	1	no	yes	no
Coenogonium	pineti	80	119	yes	yes	no	Dimerella	pineti
Cryptodiscus	gloeocapsa	12	0	yes	no	no
Diarthonis	spadicea	0	45	no	yes	no	Arthonia	spadicea
Eopyrenula	leucoplaca	5	0	yes	no	no
Evernia	prunastri	1	7	yes	yes	no
Fellhanera	bouteillei	15	1	yes	yes	yes
Fellhanera	viridisorediata	12	0	yes	no	no
Fuscidea	arboricola	2	0	yes	no	no
Fuscidea	pusilla	5	0	yes	no	yes
Glaucomaria	carpinea	0	14	no	yes	no	Lecanora	carpinea
Graphis	scripta	5	47	yes	yes	yes
Gyrographa	gyrocarpa	1	0	yes	no	yes
Hypocenomyce	scalaris	16	9	yes	yes	yes
Hypogymnia	physodes	0	47	no	yes	no
Hypogymnia	tubulosa	13	23	yes	yes	yes
Karstenia	rhopaloides	1	0	yes	no	no
Lecania	cyrtella	26	15	yes	yes	yes
Lecanora	albella	0	2	no	yes	no
Lecanora	argentata	21	4	yes	yes	yes
Lecanora	chlarotera	4	39	yes	yes	yes
Lecanora	conizaeoides	25	48	yes	yes	yes
Lecanora	expallens	18	15	yes	yes	yes
Lecanora	flavoleprosa	10	0	yes	no	yes
Lecanora	intumescens	10	10	yes	yes	yes
Lecanora	pulicaris	0	9	no	yes	no
Lecanora	sarcopidoides	2	0	yes	no	yes
Lecanora	subcarpinea	8	10	yes	yes	yes
Lecanora	subrugosa	0	3	no	yes	no
Lecanora	subsaligna	3	0	yes	no	no
Lecidea	nylanderi	4	0	yes	no	yes
Lecidella	elaeochroma	0	24	no	yes	no
Lecidella	flavosorediata	1	0	yes	no	no
Lepra	albescens	0	1	no	yes	no	Pertusaria	albescens
Lepra	amara	2	13	yes	yes	no	Pertusaria	amara
Lepraria	elobata	23	0	yes	no	yes
Lepraria	incana	113	106	yes	yes	yes
Lepraria	jackii	18	0	yes	no	yes
Lepraria	rigidula	26	1	yes	yes	yes
Lepraria	umbricola	20	0	yes	no	no
Lepraria	vouauxii	1	0	yes	no	yes
Leptorhaphis	maggiana	2	0	yes	no	no
Melanelixia	glabratula	0	26	no	yes	no	Melanelia	glabratula
Melanelixia	subaurifera	0	3	no	yes	no	Melanelia	subaurifera
Melanohalea	exasperatula	11	0	yes	no	yes
Melanomma	pulvis-pyrius	1	0	yes	no	yes
Micarea	denigrata	1	0	yes	no	yes	NA	NA
Micarea	botryoides	2	0	yes	no	yes
Micarea	byssacea	15	0	yes	no	yes
Micarea	czarnotae	83	0	yes	no	yes
Micarea	denigrata	0	3	no	yes	no
Micarea	fallax	4	0	yes	no	yes
Micarea	melanobola	9	0	yes	no	yes
Micarea	microareolata	12	0	yes	no	yes
Micarea	micrococca	43	0	yes	no	yes
Micarea	microsorediata	29	0	yes	no	no
Micarea	misella	2	0	yes	no	yes
Micarea	prasina	0	8	no	yes	no
Micarea	pusilla	36	0	yes	no	yes
Micarea	soralifera	2	0	yes	no	no
Mycobilimbia	epixanthoides	0	1	no	yes	no
Myriolecis	hagenii	0	7	no	yes	no	Lecanora	hagenii
Myxotrichum	cancellatum	1	0	yes	no	yes
Myxotrichum	stipitatum	1	0	yes	no	yes
Naetrocymbe	punctiformis	5	1	yes	yes	no	Arthopyrenia	punctiformis
Naevia	punctiformis	0	2	no	yes	no	Arthonia	punctiformis
Ochrolechia	bahusiensis	4	0	yes	no	yes
Ochrolechia	microstictoides	1	0	yes	no	yes
Opeltiella	rubrisoli	68	0	yes	no	no	Candelariella	rubrisoli
Parmelia	ernstiae	0	3	no	yes	no
Parmelia	saxatilis	0	4	no	yes	no
Parmelia	sulcata	11	39	yes	yes	yes
Parmelina	pastillifera	0	1	no	yes	no
Parmeliopsis	ambigua	0	8	no	yes	no
Pertusaria	coccodes	4	0	yes	no	yes
Pertusaria	coronata	0	2	no	yes	no
Pertusaria	leioplaca	11	30	yes	yes	yes
Pertusaria	pertusa	1	7	yes	yes	yes
Phaeophyscia	endophoenicea	1	0	yes	no	no
Phaeophysica	orbicularis	0	22	no	yes	no
Phlyctis	argena	84	41	yes	yes	yes
Physcia	adscendens	53	35	yes	yes	no
Physcia	tenella	27	10	yes	yes	no
Placynthiella	dasaea	3	0	yes	no	no
Placynthiella	icmalea	2	11	yes	yes	no
Platismatia	glauca	0	4	no	yes	no
Poeltonia	grisea	0	5	no	yes	no	Physconia	grisea
Polycauliona	candelaria	1	0	yes	no	yes
Polycauliona	polycarpa	0	17	no	yes	no	Xanthoria	polycarpa
Porina	leptalea	0	2	no	yes	no
Protoparmelia	oleagina	0	2	no	yes	no
Pseudevernia	furfuracea	0	25	no	yes	no
Pseudosagedia	aenea	0	104	no	yes	no	Porina	aenea
Pseudoschismatomma	rufescens	16	2	yes	yes	no	Opegrapha	rufescens
Psoroglaena	abscondita	60	0	yes	no	no	Macentina	abscondita
Punctelia	ulophylla	0	1	no	yes	no
Pyrenula	nitida	0	10	no	yes	no
Pyrrhospora	quernea	0	8	no	yes	no
Ramalina	farinacea	0	9	no	yes	no
Rinodina	efflorescens	5	0	yes	no	yes
Rinodina	pyrina	3	0	yes	no	yes
Ropalospora	viridis	5	18	yes	yes	yes
Sarea	difformis	25	0	yes	no	yes	Sarea	spec.
Sarea	resinae	0	1	no	yes	yes
Schismatomma	decolorans	0	4	no	yes	no
Scoliciosporum	chlorococcum	121	11	yes	yes	no
Scoliciosporum	sarothamni	146	0	yes	no	no
Stictis	friabilis	5	0	yes	no	yes
Thelocarpon	epibolum	3	0	yes	no	no
Toniniopsis	separabilis	12	0	yes	no	yes
Trapeliopsis	flexuosa	5	10	yes	yes	yes
Trapeliopsis	granulosa	0	12	no	yes	no
Violella	fucata	4	0	yes	no	yes
Xanthoria	parietina	3	20	yes	yes	yes
Xylopsora	caradocensis	4	0	yes	no	no
Xylopsora	friesii	7	0	yes	no	yes	Xylopsora	spec.
Zythia	resinae	16	0	yes	no	yes	Sarea	resinae
